# Supplementary material for: Controlling the Surface Morphology of Two-Dimensional Nano-Materials upon Molecule-Mediated Crystal Growth
Source: Nanomaterials (Basel). 2023 Aug 18;13(16):2363. doi: 10.3390/nano13162363 (PMC10458610; doi:10.3390/nano13162363)
Supplement: Supplementary file 1 [file nanomaterials-13-02363-s001.zip]

Archive with 1 entries (1 files):
- nanomaterials-2502729-supplementary.pdf
